# Supplementary material for: The efficacy of islet autoantibody screening with or without genetic pre-screening strategies for the identification of presymptomatic type 1 diabetes
Source: Diabetologia. 2025 Mar 19;68(6):1101–7. doi: 10.1007/s00125-025-06408-4 (PMC12069122; doi:10.1007/s00125-025-06408-4)
Supplement: Supplementary file 1 — ESM Table 1 (XLSX 23 KB) [file 125_2025_6408_MOESM1_ESM.xlsx]

## Sheet: ESM Table S1
Supplemental Table for Bonifacio et al, The efficacy of islet autoantibody screening with or without genetic pre-screening strategies for the identification of presymptomatic type 1 diabetes
ESM Table 1. Calculations and formulas for estimating the numbers of future type 1 diabetes cases identified in the presymptomatic phase by islet autoantibody screening or genetic selection plus islet autoantibody screening according to recall participation rates.
Antibody screening age 3 years
	Start population	Number T1D by 18 y	Detection in pre-stage at 3y	Total detected; n	Total detected; %	Tests age 3y	Total tests
	100000	400	140	140	35	100000	100000
Antibody screening age 2 and 6 years
Recall rates	Start population	Number T1D by 18 y	Detection in pre-stage at 2y	Detection in pre-stage at 6y	Total detected; n	Total detected; %	Tests age 2y	Tests age 6y	Total tests
1	100000	400	140	120	260	65	100000	99800	199800
0.9	100000	400	140	108	248	62	100000	89820	189820
0.8	100000	400	140	96	236	59	100000	79840	179840
0.7	100000	400	140	84	224	56	100000	69860	169860
0.6	100000	400	140	72	212	53	100000	59880	159880
0.5	100000	400	140	60	200	50	100000	49900	149900
0.4	100000	400	140	48	188	47	100000	39920	139920
0.3	100000	400	140	36	176	44	100000	29940	129940
0.2	100000	400	140	24	164	41	100000	29940	129940
0.1	100000	400	140	12	152	38	100000	9980	109980
0	100000	400	140	0	140	35	100000	0	100000
Antibody screening age 2, 6, and 10 years
Recall rates	Start population	Number T1D by 18 y	Detection in pre-stage at 2y	Detection in pre-stage at 6y	Detection in pre-stage at 10y	Total detected; n	Total detected; %	Tests age 2y	Tests age 6y	Tests age 10y	Total tests
1	100000	400	140	120	60	320	80	100000	99800	99600	299400
0.9	100000	400	140	108	48.6	296.6	74.15	100000	89820	80658	270478
0.8	100000	400	140	96	38.4	274.4	68.6	100000	79840	63712	243552
0.7	100000	400	140	84	29.4	253.4	63.35	100000	69860	48762	218622
0.6	100000	400	140	72	21.6	233.6	58.4	100000	59880	35808	195688
0.5	100000	400	140	60	15	215	53.75	100000	49900	24850	174750
0.4	100000	400	140	48	9.6	197.6	49.4	100000	39920	15888	155808
0.3	100000	400	140	36	5.4	181.4	45.35	100000	29940	8922	138862
0.2	100000	400	140	24	2.4	166.4	41.6	100000	29940	5948	135888
0.1	100000	400	140	12	0.6	152.6	38.15	100000	9980	978	110958
0	100000	400	140	0	0	140	35	100000	0	0	100000
Genetic prescreening strategy A: Genetic screening, antibody testing at age 2, 6, and 10 years of individuals with HLA DR4-DQ8, DR3, or a first-degree relative with T1D
Recall rates	Start population	Number T1D by 18 y	Total selected for antibody tests	T1D included for antibody tests	Detection in pre-stage at 2y	Detection in pre-stage at 6y	Detection in pre-stage at 10y	Total detected; n	Total detected; %	Genetic test	Tests age 2y	Tests age 6y	Tests age 10y	Total tests
1	100000	400	33000	360	126	108	54	288	72	100000	33000	32851.5	32703.7	198555
0.9	100000	400	33000	324	113.4	87.48	39.366	240.246	60.0615	100000	29700	26609.7	23841	180151
0.8	100000	400	33000	288	100.8	69.12	27.648	197.568	49.392	100000	26400	21025	16744.3	164169
0.7	100000	400	33000	252	88.2	52.92	18.522	159.642	39.9105	100000	23100	16097.2	11217.4	150415
0.6	100000	400	33000	216	75.6	38.88	11.664	126.144	31.536	100000	19800	11826.5	7063.99	138691
0.5	100000	400	33000	180	63	27	6.75	96.75	24.1875	100000	16500	8212.88	4087.96	128801
0.4	100000	400	33000	144	50.4	17.28	3.456	71.136	17.784	100000	13200	5256.24	2093.03	120549
0.3	100000	400	33000	108	37.8	9.72	1.458	48.978	12.2445	100000	9900	2956.64	882.999	113740
0.2	100000	400	33000	72	25.2	4.32	0.432	29.952	7.488	100000	6600	1314.06	261.629	108176
0.1	100000	400	33000	36	12.6	1.08	0.054	13.734	3.4335	100000	3300	328.515	32.7037	103661
0	100000	400	33000	0	0	0	0	0	0	100000	0	0	0	100000
Genetic prescreening strategy B: Genetic screening, antibody testing at age 2, 6, and 10 years of individuals with a GRS2 >80th centile at age 2, 6, and 10 years
Recall rates	Start population	Number T1D by 18 y	Total selected for antibody tests	T1D included for antibody tests	Detection in pre-stage at 2y	Detection in pre-stage at 6y	Detection in pre-stage at 10y	Total detected; n	Total detected; %	Genetic test	Tests age 2y	Tests age 6y	Tests age 10y	Total tests
1	100000	400	20000	340	119	102	51	272	68	100000	20000	19867	19734.9	159602
0.9	100000	400	20000	306	107.1	82.62	37.179	226.899	56.7248	100000	18000	16092.3	14386.7	148479
0.8	100000	400	20000	272	95.2	65.28	26.112	186.592	46.648	100000	16000	12714.9	10104.3	138819
0.7	100000	400	20000	238	83.3	49.98	17.493	150.773	37.6932	100000	14000	9734.83	6769.07	130504
0.6	100000	400	20000	204	71.4	36.72	11.016	119.136	29.784	100000	12000	7152.12	4262.74	123415
0.5	100000	400	20000	170	59.5	25.5	6.375	91.375	22.8438	100000	10000	4966.75	2466.86	117434
0.4	100000	400	20000	136	47.6	16.32	3.264	67.184	16.796	100000	8000	3178.72	1263.03	112442
0.3	100000	400	20000	102	35.7	9.18	1.377	46.257	11.5642	100000	6000	1788.03	532.842	108321
0.2	100000	400	20000	68	23.8	4.08	0.408	28.288	7.072	100000	4000	794.68	157.879	104953
0.1	100000	400	20000	34	11.9	1.02	0.051	12.971	3.24275	100000	2000	198.67	19.7349	102218
0	100000	400	20000	0	0	0	0	0	0	100000	0	0	0	100000
Genetic prescreening strategy C: Genetic screening, antibody testing at age 2, 6, and 10 years of individuals with DR3/DR4-DQ8, DR4-DQ8/DR4-DQ8 or a first-degree relative with T1D
Recall rates	Start population	Number T1D by 18 y	Total selected for antibody tests	T1D included for antibody tests	Detection in pre-stage at 2y	Detection in pre-stage at 6y	Detection in pre-stage at 10y	Total detected; n	Total detected; %	Genetic test	Tests age 2y	Tests age 6y	Tests age 10y	Total tests
1	100000	400	3000	140	49	42	21	112	28	100000	3000	2949	2898.87	108848
0.9	100000	400	3000	126	44.1	34.02	15.309	93.429	23.3572	100000	2700	2388.69	2113.27	107202
0.8	100000	400	3000	112	39.2	26.88	10.752	76.832	19.208	100000	2400	1887.36	1484.22	105772
0.7	100000	400	3000	98	34.3	20.58	7.203	62.083	15.5207	100000	2100	1445.01	994.311	104539
0.6	100000	400	3000	84	29.4	15.12	4.536	49.056	12.264	100000	1800	1061.64	626.155	103488
0.5	100000	400	3000	70	24.5	10.5	2.625	37.625	9.40625	100000	1500	737.25	362.358	102600
0.4	100000	400	3000	56	19.6	6.72	1.344	27.664	6.916	100000	1200	471.84	185.527	101857
0.3	100000	400	3000	42	14.7	3.78	0.567	19.047	4.76175	100000	900	265.41	78.2694	101244
0.2	100000	400	3000	28	9.8	1.68	0.168	11.648	2.912	100000	600	117.96	23.1909	100741
0.1	100000	400	3000	14	4.9	0.42	0.021	5.341	1.33525	100000	300	29.49	2.89887	100332
0	100000	400	3000	0	0	0	0	0	0	100000	0	0	0	100000
Genetic screening strategy D: Genetic screening and antibody testing at age 2 years and selection of individuals with DR3/DR4-DQ8, DR4-DQ8/DR4-DQ8 or a first-degree relative with T1D for antibody testing at age 6 and 10 years
Recall rates	Start population	Number T1D by 18 y	T1D included for antibody tests 2y	Total selected for antibody tests age 6, 10y	Detection in pre-stage at 2y	Detection in pre-stage at 6y	Detection in pre-stage at 10y	Total detected; n	Total detected; %	Genetic test	Tests age 2y	Tests age 6y	Tests age 10y	Total tests
1	100000	400	400	3000	140	42	21	203	50.75	100000	100000	2860	2811.38	205671
0.9	100000	400	400	3000	140	37.8	17.01	194.81	48.7025	100000	100000	2574	2277.22	204851
0.8	100000	400	400	3000	140	33.6	13.44	187.04	46.76	100000	100000	2288	1799.28	204087
0.7	100000	400	400	3000	140	29.4	10.29	179.69	44.9225	100000	100000	2002	1377.58	203380
0.6	100000	400	400	3000	140	25.2	7.56	172.76	43.19	100000	100000	1716	1012.1	202728
0.5	100000	400	400	3000	140	21	5.25	166.25	41.5625	100000	100000	1430	702.845	202133
0.4	100000	400	400	3000	140	16.8	3.36	160.16	40.04	100000	100000	1144	449.821	201594
0.3	100000	400	400	3000	140	12.6	1.89	154.49	38.6225	100000	100000	858	253.024	201111
0.2	100000	400	400	3000	140	8.4	0.84	149.24	37.31	100000	100000	572	112.455	200684
0.1	100000	400	400	3000	140	4.2	0.21	144.41	36.1025	100000	100000	286	28.1138	200314
0	100000	400	400	3000	140	0	0	140	35	100000	100000	0	0	200000
T1D, type 1 diabetes
